# Supplementary material for: Evidence of prevailing practice of home slaughter in Iran revealed by bioeconomic modeling of small ruminants slaughtered in and outside registered abattoirs
Source: PLoS One. 2026 Feb 2;21(2):e0337839. doi: 10.1371/journal.pone.0337839 (PMC12863566; doi:10.1371/journal.pone.0337839)
Supplement: S1 File — (XLSX) [file pone.0337839.s001.xlsx]

## Sheet: Sheet1
Variables	sheep	Goat
Reproducing frequency (per animal per year)	1.5	1.5
Twinning rate (%)	9	18
Conception rate (%)	93	95
Survival rate of reproducing females (%)	90	90
Survival rate at 3 months of age (%)	80	82
Survival rate at 12 months of age (%)	85	88
Surplus, male (%)	97.85	98.06
Surplus, female (%)	57.45	34.07
Culled reproducing male (%)	50	53
Culled reproducing female (%)	12	26

## Sheet: Sheet2
Characteristics	Sheep	Goat
Reproducing male	379738	149042
Reproducing female	17095168	7455126
Offspring born	25994058	11282214
Offspring reach to 3 months	20795246	9251415
Offspring reach to 12 months	17675959	8141245
Young female replacement	3760936	2683846
Young male replacement	189869	78992
Surplus females	5077043	1386777
SurPlus males	8648110	3991630
Off-take	13725153	5378407
Culled female	2051420	1938333
Culled male	189869	78992
livestock sold for slaughter	15966442	7395732

## Sheet: Sheet3
SHEEP Bioeconomic model	Sheep
Reproducing male	379738				95% CI
Reproducing female	17095168			Point estimate	Lower	Upper
Female with twinning rate	1.53857e+06		Female_with_twinning_rate	1538537	1.46541e+06	1.61168e+06
Female with no twinnig rate	1.55566e+07		Female_no_twinning_rate	1.55531e+07	14821679	1.62984e+07
Reproducing Female with twinning rate after conception rate	1.43087e+06		Repro_F_twinned_after_conception	1.43091e+06	1.32143e+06	1.5436e+06
Reproducing Female without twinning rate after conceptation Rate	1.44676e+07		Repro_F_notwinned_after_conception	14465098	13389099	1.5606e+07
offproing from female with twinning rate by reproducing frequency per year	4.2926e+06		Offspring_twinned	4.2935e+06	3.81706e+06	4.79064e+06
offproing from female without twinning rate by reproducing frequency per year	2.17015e+07		Offspring_notwinned	2.16952e+07	1.93804e+07	2.4145e+07
Offspring born	2.59941e+07		Offspring_born	2.59887e+07	2.33777e+07	2.87447e+07
Offspring reach to 3 months	2.07952e+07		Offspring_3m	2.0791e+07	1.87022e+07	2.29958e+07
Offspring reach to 12 months	1.7676e+07		Offspring_12m	1.76723e+07	1.58968e+07	1.95464e+07
Offspring female in 12 months	8.83798e+06		Offspring_female_12m	8.83617e+06	7.94842e+06	9.77321e+06
Offspring Male in 12 months	8.83798e+06		Offspring_male_12m	8.83617e+06	7.94842e+06	9.77321e+06
Culled reproducing male	189869		Culled_repro_male	189794	175410	204845
Culled reproducing female	2.05142e+06		Culled_repro_female	2.05144e+06	1953778	2.14886e+06
Dead reproducing ewes per year (10% annually)	1.70952e+06		Dead_repro_ewes	1.70921e+06	1.62841e+06	1.79058e+06
Young female replacement	3.76094e+06		Young_female_replacement	3.76065e+06	3.61478e+06	3.90665e+06
Young male replacement	189869		Young_male_replacement	189794	175410	204845
Surplus females	5.07704e+06		Surplus_females	5.07552e+06	4.16725e+06	6020687
SurPlus males	8.64811e+06		Surplus_males	8.64637e+06	7.76018e+06	9.5841e+06
Off-take	1.37252e+07		Off_take	1.37219e+07	1.19357e+07	1.56102e+07
livestock sold for slaughter	1.59664e+07		Livestock_sold_slaughter	1.59631e+07	1.4176e+07	1.78438e+07

## Sheet: Sheet4
Goat Bioeconomic model
Reproducing male	149042				95% CI
Reproducing female	7455126			Point estimate	Lower	Upper
Female with twinning rate	1.34192e+06		Female_with_twinning_rate	1.34245e+06	1.27835e+06	1.40622e+06
Female with no twinnig rate	6.1132e+06		Female_no_twinning_rate	6.11097e+06	5.8225e+06	6.40363e+06
Reproducing Female with twinning rate after conception rate	1.27483e+06		Repro_F_twinned_after_conception	1.2751e+06	1.17832e+06	1.37624e+06
Reproducing Female without twinning rate after conceptation Rate	5.80754e+06		Repro_F_notwinned_after_conception	5.80439e+06	5.35797e+06	6.26509e+06
offproing from female with twinning rate by reproducing frequency per year	3.82448e+06		Offspring_twinned	3.82238e+06	3.41586e+06	4.26946e+06
offproing from female without twinning rate by reproducing frequency per year	8.71131e+06		Offspring_notwinned	8.7056e+06	7.7634e+06	9.71522e+06
Offspring born	1.25358e+07		Offspring_born	1.2528e+07	1.13308e+07	1.38016e+07
Offspring reach to 3 months	1.02794e+07		Offspring_3m	1.02729e+07	9.29129e+06	1.13173e+07
Offspring reach to 12 months	8.42907e+06		Offspring_12m	8.42381e+06	7.61885e+06	9.28017e+06
Offspring female in 12 months	4.21453e+06		Offspring_female_12m	4.2119e+06	3.80943e+06	4.64008e+06
Offspring Male in 12 months	4.21453e+06		Offspring_male_12m	4.2119e+06	3.80943e+06	4.64008e+06
Culled reproducing male	78992.3		Culled_repro_male	79032.1	73094.1	85177.3
Culled reproducing female	1.93833e+06		Culled_repro_female	1.93888e+06	1.84599e+06	2.03039e+06
Dead reproducing does per year (10% annually)	745513		Dead_repro_does	745540	709963	780544
Young female replacement	2.68385e+06		Young_female_replacement	2.68442e+06	2.57676e+06	2.79096e+06
Young male replacement	78992.3		Young_male_replacement	79032.1	73094.1	85177.3
Surplus females	1.53069e+06		Surplus_females	1.52748e+06	1.10747e+06	1.97792e+06
SurPlus males	4.13554e+06		Surplus_males	4.13287e+06	3.73037e+06	4.56103e+06
Off-take	5.66623e+06		Off_take	5.66035e+06	4.85242e+06	6528718
livestock sold for slaughter	7.68356e+06		Livestock_sold_slaughter	7.67827e+06	6.86856e+06	8.5373e+06
